# Supplementary material for: Capturing chemical intuition in synthesis of metal-organic frameworks
Source: Nat Commun. 2019 Feb 1;10:539. doi: 10.1038/s41467-019-08483-9 (PMC6358622; doi:10.1038/s41467-019-08483-9)
Supplement: Supplementary file 5 — Supplementary Data 1 [file 41467_2019_8483_MOESM5_ESM.csv]

# diverse_set	H2O	DMF	EeOH	MeOH	iPrOH	ReaRatio	Temp	Power	Time	Crystallinity	BET
# G1
G1-01	0.5	0	5	0	1	0.9	120	174	58	0.8	367
G1-02	5.5	0	0.5	0	0	1.7	182	248	57	0.55	0
G1-03	0	5.5	0.5	0	0	1.8	114	155	7	0.7	0
G1-04	0	0	5	0	0	1.7	198	226	4	0.75	0
G1-05	0.5	4.5	0	0	0	0.9	108	250	50	0.75	0
G1-06	5	0.5	0	0	0	0.9	101	176	6	0.35	0
G1-07	0	0.5	0	1	4	1.8	107	232	60	0.65	0
G1-08	1	0	0	0	4.5	1	158	249	6	0.4	0
G1-09	0	0	0	5.5	0	1.5	138	211	20	0.8	0
G1-10	4	0	0	0.5	0	1.7	200	154	4	0.1	0
G1-11	0	5	0	0.5	0.5	0.9	198	165	53	0.6	0
G1-12	0	0	0.5	5	0	0.8	174	248	54	0.6	0
G1-13	0.5	0.5	0	5	0	1.7	132	152	44	0.7	0
G1-14	0	0	5	0	0	0.8	129	250	34	0.7	0
G1-15	0	0	0	0	5.5	1.8	191	172	30	0.55	0
G1-16	0.5	4.5	0	0	0.5	0.8	194	206	8	0.7	0
G1-17	5	0	0.5	0	0.5	1.7	100	150	59	0.2	0
G1-18	4.5	0.5	0	0	0	1.7	126	244	2	0.5	0
G1-19	0	0.5	1	0.5	3.5	1.3	110	154	3	0.5	0
G1-20	0	0	0	6	0	1.5	143	183	22	0.75	0
G1-21	0.5	1.5	0	0	4	1.3	200	248	60	0.8	0
G1-22	5	0.5	0	0.5	0	0.9	196	206	24	0.3	0
G1-23	0	4.5	0	0.5	0	1.8	168	246	3	0.65	0
G1-24	0.5	4.5	0	0.5	0.5	1.3	114	151	58	0.75	0
G1-25	0.5	0	0	1.5	3.5	0.8	100	157	57	0.2	0
G1-26	3	0	3	0	0	0.8	129	150	17	0.6	0
G1-27	0.5	1	0	4	0	1.8	176	246	44	0.8	526
G1-28	1	0	3.5	0	0	1.7	199	151	46	0.65	0
G1-29	0	0.5	5	0	0	0.9	125	164	2	0.75	0
G1-30	0	0	3.5	0	2	1.6	102	238	11	0.6	0
# G2
G2-01	0	2.5	2.5	0	0	1.5	140	200	20	0.7	0
G2-02	1	0	3.5	0	0	1.7	199	200	46	0.9	536
G2-03	0.5	0	2	0	2	1.74	196	210	40	0.7	0
G2-04	0	5	0.5	0	0.5	1.6	140	210	28	0.95	1888
G2-05	0.15	3.25	0.05	2.1	0.1	1.3	103	176	52	0.85	0
G2-06	1.5	1	3	0	0	1.56	140	200	20	0.9	0
G2-07	0	3.5	0	0	0.5	0.88	198	200	41	0.75	0
G2-08	0	0	5	0	0	1.27	113	210	19	0.75	0
G2-09	0	4.5	0	0	0	1.79	123	200	7	0.95	935
G2-10	1.5	1.5	0	0	1.5	1.6	143	200	20	0.8	1771
G2-11	1.5	1	3	0	0	1.6	140	200	20	0.85	1295
G2-12	0	0	0	2.5	2.5	0.8	100	190	41	0.4	0
G2-13	0	0	2	0	2.5	1.12	106	180	3	0.5	0
G2-14	3	0	2.5	0	0	1.5	139	200	20	0.75	1790
G2-15	0.5	2	2	0	0	1.5	140	200	20	0.8	1397
G2-16	3	0	1.5	0	0	1.3	150	210	26	0.2	0
G2-17	0	0.5	2	2.5	0	1.34	129	210	25	0.9	1208
G2-18	0	3	1.5	0	0	1.15	118	210	37	0.75	0
G2-19	0	4.5	0	0	0	1.41	114	200	46	0.75	0
G2-20	0.5	1.5	2	0	0	1.39	164	180	31	0.85	830
G2-21	0	0	0	0	1	0.9	179	150	2	0.4	0
G2-22	0.5	0	0	0	2.5	1.18	173	180	13	0.2	0
G2-23	0.5	0	4.5	0.55	0.15	1.1	157	172	45	0.65	0
G2-24	0.5	0	0	4	0	1.59	127	190	38	0.85	1357
G2-25	4.5	0	0.5	0	0.5	1.67	101	200	54	0.65	0
G2-26	0.15	4.65	0.1	0	1	0.8	116	241	59	0.7	0
G2-27	1.5	1.5	1.5	1.5	2	0.8	143	200	2	0.7	0
G2-28	0	3	4.5	0	0	0.86	140	210	3	0.75	0
G2-29	0	0	3.5	0	0.5	0.98	128	220	2	0.5	0
G2-30	0	4.5	0	0	2	0.8	200	240	60	0.85	1607
# G3
G3-01	0	0	0	4.5	0.5	0.9	169	236	32	0.8	0
G3-02	0	3	0	0.5	0	1.37	108	210	5	0.7	0
G3-03	0	0	0	0.5	0.5	1.79	101	150	6	0.65	0
G3-04	0	0.5	5	0	0	0.9	125	210	2	0.85	0
G3-05	0.5	0.5	0.5	0	3.5	1.5	140	200	20	0.85	1201
G3-06	3	0	3	0	0	1.5	140	150	30	0.6	1107
G3-07	3	0	3	0	0	1.5	140	150	40	0.55	1028
G3-08	2	1	2	0	0	1.5	140	180	17	0.8	931
G3-09	2	2	1.5	0	0	1.5	140	200	20	0.9	748
G3-10	1	1	1.5	1	0	1.5	140	200	20	0.9	666
G3-11	3	0	2	0.5	0	1.5	140	240	28	0.75	288
G3-12	2	2	2	0	0	1.5	140	200	20	0.85	1299
G3-13	0.5	2.5	2	0	0	1.5	140	200	20	0.85	2121
G3-14	0	2	2	0	0	1.5	140	200	20	0.9	1927
G3-15	0	2.5	2.5	0	0	1.5	140	200	20	0.9	1676
G3-16	1	1	0	1.5	0	1.5	139	200	20	0.8	1570
G3-17	0	3	0	0	0	1.2	146	230	58	0.85	0
G3-18	1.3	0.3	0.6	0	3.4	1.1	200	240	53	0.4	0
G3-19	2.5	0	2.5	0.5	0	1.5	166	160	29	0.8	1348
G3-20	1.5	1.5	1.5	0	0	1.5	148	200	22	0.8	1183
G3-21	1.5	1	2.5	0	0	1.5	141	200	43	0.85	1091
G3-22	2.5	0	2.5	0	0	1.23	140	200	20	0.9	0
G3-23	1.5	0	1.5	0	0	1.5	140	180	16	0.7	0
G3-24	0	0	0	0.5	0.5	1.79	115	160	9	0.8	0
G3-25	2	2	2	0	0	1	140	160	20	0.75	0
G3-26	3	0	2.5	0	0	1.5	128	220	29	0.8	0
G3-27	2.5	0	3	0	0	1.6	125	170	28	0.4	0
G3-28	0.5	4	0.5	0	0	1.5	175	200	26	0.8	0
G3-29	2.5	0	2.5	0.5	0	1.5	166	160	29	0.8	0
G3-30	3	1.5	1	0	0	1.5	155	200	24	0.75	0
